# Supplementary material for: Two new eriophyid mite species associated with Clematis terniflora var. mandshurica in China (Acari, Eriophyidae)
Source: Zookeys. 2016 Oct 3;(621):1–14. doi: 10.3897/zookeys.621.9443 (PMC5096044; doi:10.3897/zookeys.621.9443)
Supplement: XML Treatment for Aculops jilinensis [file zookeys.621.9443-treatment1.xml]

<!DOCTYPE tp:taxon-treatment
  PUBLIC "-//TaxonX//DTD Taxonomic Treatment Publishing DTD v0 20100105//EN" "tax-treatment-NSO.dtd">
<tp:taxon-treatment xmlns:tp="http://www.plazi.org/taxpub"><tp:treatment-meta><kwd-group><label>Taxon classification</label><kwd><named-content content-type="kingdom">Animalia</named-content></kwd><kwd><named-content content-type="order">Prostigmata</named-content></kwd><kwd><named-content content-type="family">Eriophyidae</named-content></kwd></kwd-group><mixed-citation publication-type="journal"><person-group><name><surname>Dong</surname><given-names>Yan</given-names></name><name><surname>Sun</surname><given-names>Yan-Mei</given-names></name><name><surname>Xue</surname><given-names>Xiao-Feng</given-names></name></person-group><article-title>Two new eriophyid mite species associated with <tp:taxon-name><tp:taxon-name-part taxon-name-part-type="genus">Clematis</tp:taxon-name-part> <tp:taxon-name-part taxon-name-part-type="species">terniflora</tp:taxon-name-part> <tp:taxon-name-part taxon-name-part-type="infraspecific-rank">var.</tp:taxon-name-part> <tp:taxon-name-part taxon-name-part-type="variety">mandshurica</tp:taxon-name-part></tp:taxon-name> in China (<tp:taxon-name><tp:taxon-name-part taxon-name-part-type="subclass">Acari</tp:taxon-name-part></tp:taxon-name>, <tp:taxon-name><tp:taxon-name-part taxon-name-part-type="family">Eriophyidae</tp:taxon-name-part></tp:taxon-name>)</article-title><source>Zookeys</source><day>3</day><month>10</month><year>2016</year><volume>2016</volume><issue>621</issue><fpage>1</fpage><lpage>14</lpage><pub-id pub-id-type="doi">10.3897/zookeys.621.9443</pub-id></mixed-citation></tp:treatment-meta><tp:nomenclature><tp:taxon-name>
                <tp:taxon-name-part taxon-name-part-type="genus">Aculops</tp:taxon-name-part>
                <tp:taxon-name-part taxon-name-part-type="species">jilinensis</tp:taxon-name-part>
                <object-id xmlns:xlink="http://www.w3.org/1999/xlink" content-type="zoobank" xlink:type="simple">http://zoobank.org/A3F6DB8B-8143-4DFC-990E-CD2EAB8BC505</object-id>
              </tp:taxon-name><tp:taxon-status xmlns:xlink="http://www.w3.org/1999/xlink" xlink:type="simple">sp. n.</tp:taxon-status><xref ref-type="fig" rid="F2">Figs 2</xref><xref ref-type="fig" rid="F3">, 3</xref></tp:nomenclature><tp:treatment-sec sec-type="diagnosis" id="SECID0E1LAC"><title>Diagnosis.</title><p>Body fusiform; prodorsal shield with acuminate frontal lobe, median and admedian lines complete and connected at base by a pair of short lines, forming an “arrow”, submedian lines connected by a pair of diagonally reaching lines; scapular seta short 15 (14–20) on rear shield margin, projecting posteriorly; opisthosoma dorsally with evenly curved annuli (54–73 dorsally, 71–84 ventrally) and all standard setae for the <tp:taxon-name><tp:taxon-name-part taxon-name-part-type="family">Eriophyidae</tp:taxon-name-part></tp:taxon-name>; legs with standard setae, empodium simple, 7-rayed; coxigenital region with three pairs of setae and many granules, female genital coverflap with 13 (12–13) longitudinal ridges and two to three transverse lines at base.</p></tp:treatment-sec><tp:treatment-sec sec-type="description" id="SECID0EFMAC"><title>Description.</title><p>FEMALE: (n = 9). Body fusiform, opisthosoma broadest 12 annuli posterior of the prodorsal shield, then tapering regularly until its posterior apex; 179 (179–271), 50 (50–70) wide, 53 (50–60) thick; light yellow. <bold><italic>Gnathosoma</italic></bold> 19 (19–25), projecting obliquely downwards, pedipalp coxal seta (<italic>ep</italic>) 4 (3–4), dorsal pedipalp genual seta (<italic>d</italic>) simple, 6 (6–9), cheliceral stylets 11 (11–20). <bold><italic>Prodorsal shield</italic></bold> 38 (30–42), 45 (35–45) wide, subtriangular; frontal lobe acuminate, 6 (5–7). Median and admedian lines complete and connected at base by a pair of short, almost transversal (slightly oblique) lines, forming an “arrow”; median and admedian lines are also connected at centre by a pair of short, diagonally directed lines, forming an inverted “V”; submedian lines formed by two pairs of incomplete lines (submedian lines I and submedian lines II); submedian lines I reaching about midway, merged with a pair of lines converging posteriorly (‘a’ in Figure 2AD), themselves joining perpendicularly another pair of lines oriented anteromesally (‘b’ in Figure 2AD); submedian lines II flanking lateral edges of shield, joining with lines ‘a’; submedian lines II, together with lines ‘a’ and ‘b’, forming a triangular cell, opened posterolaterally; submedian lines I connected with admedian lines at center by a pair of “V” shaped lines; many granules distributed in the ‘triangular’ cell and between median, admedian and submedian lines. Scapular tubercles on rear shield margin, 24 (23–26) apart, scapular seta (<italic>sc</italic>) 15 (14–20), projecting posterior. <bold><italic>Coxigenital region</italic></bold> with 7 (5–10) microtuberculated annuli. Coxal plates with granules throughout; anterolateral seta on coxisternal plate I (<italic>1b</italic>) 9 (7–10), 13 (13–14) apart, proximal seta on coxisternal plate I (<italic>1a</italic>) 43 (35–45), 9 (8–11) apart, proximal seta on coxisternal plate II (<italic>2a</italic>) 48 (40–50), 25 (23–25) apart. Prosternal apodeme 6 (6–8). <bold><italic>Leg I</italic></bold> 37 (29–37), femur 9 (9–12), basiventral femoral seta (<italic>bv</italic>) 10 (9–11); genu 7 (5–7), antaxial genual seta (<italic>l</italic>’’) 21 (20–25); tibia 9 (7–9), paraxial tibial seta (<italic>l</italic>’) 6 (6–8), located at 1/3 from dorsal base; tarsus 6 (6–7), paraxial, fastigial, tarsal seta (<italic>ft</italic>’) 19 (18–20), antaxial, fastigial, tarsal seta (<italic>ft</italic>’’) 22 (22–26), paraxial, unguinal, tarsal seta (<italic>u</italic>’) 4 (4–5); empodium (<italic>em</italic>) 9 (7–9), simple, 7-rayed, tarsal solenidion (<italic>ω</italic>) 9 (8–10), rod-like. <bold><italic>Leg II</italic></bold> 26 (23–26), femur 9 (9–13), basiventral femoral seta (<italic>bv</italic>) 9 (8–12); genu 4 (4–5), antaxial genual seta (<italic>l</italic>’’) 10 (8–11); tibia 7 (6–8); tarsus 6 (5–6), paraxial, fastigial, tarsal seta (<italic>ft</italic>’) 7 (6–9), antaxial, fastigial, tarsal seta (<italic>ft</italic>’’) 25 (21–25), paraxial, unguinal, tarsal seta (<italic>u</italic>’) 5 (4–5); empodium (<italic>em</italic>) 7 (7–8), simple, 7-rayed, tarsal solenidion (<italic>ω</italic>) 9 (9–10), rod-like. <bold><italic>Opisthosoma</italic></bold> dorsally arched, with 56 (54–73) dorsal semiannuli bearing rounded microtubercles except last 7-9th semiannuli with elongated microtubercles; ventrally with 72 (71–84) semiannuli, with (longitudinally) elongated microtubercles. Seta <italic>c</italic>2 30 (30–35) on ventral semiannulus 12 (11–13), 45 (43–50) apart; seta <italic>d</italic> 73 (60–73) on ventral semiannulus 24 (20–28), 33 (30–45) apart; seta <italic>e</italic> 17 (15–20) on ventral semiannulus 42 (40–50), 17 (17–25) apart; seta <italic>f</italic> 25 (22–26) on 6<sup>th</sup> ventral semiannulus from rear, 18 (16–18) apart. Seta <italic>h1</italic> 5 (4–5), seta <italic>h</italic>2 70 (60–72). <bold><italic>Female genitalia</italic></bold> 14 (14–17), 21 (21–24) wide, coverflap with 13 (12–13) longitudinal ridges and two to three transverse lines at base, seta 3<italic>a</italic> 34 (34–45), 16 (16–20) apart.</p><p>MALE: (n = 1, dorsal view). Body fusiform, 270, 50 wide; light yellow. <bold><italic>Gnathosoma</italic></bold> 25, projecting obliquely downwards, pedipalp coxal seta (<italic>ep</italic>) 3, dorsal pedipalp genual seta (<italic>d</italic>) simple, 5, cheliceral stylets 20. <bold><italic>Prodorsal shield</italic></bold> 32, 45 wide, subtriangular, frontal lobe acuminate, 5; shield design similar to that of female. Scapular tubercles on rear shield margin, 26 apart, scapular seta (<italic>sc</italic>) 15, projecting posteriorly. <bold><italic>Coxigenital region</italic></bold> with 7 microtuberculated annuli. Coxal plates with granules, anterolateral seta on coxisternal plate I (1<italic>b</italic>) 10, 14 apart, proximal seta on coxisternal plate I (1<italic>a</italic>) 43, 10 apart, proximal seta on coxisternal plate II (2<italic>a</italic>) 40, 27 apart. Prosternal apodeme 7. <bold><italic>Leg I</italic></bold> 35, femur 12, basiventral femoral seta (<italic>bv</italic>) 10; genu 7, antaxial genual seta (<italic>l</italic>’’) 23; tibia 9, paraxial tibial seta (<italic>l</italic>’) 7, located at 1/3 from dorsal base; tarsus 7, paraxial, fastigial, tarsal seta (<italic>ft</italic>’) 28, antaxial, fastigial, tarsal seta (<italic>ft</italic>’’) 23, paraxial, unguinal, tarsal seta (<italic>u</italic>’) 5; empodium (<italic>em</italic>) 9, simple, 7-rayed, tarsal solenidion (<italic>ω</italic>) 10, rod-like. <bold><italic>Leg II</italic></bold> 30, femur 8, basiventral femoral seta (<italic>bv</italic>) 12; genu 5, antaxial genual seta (<italic>l</italic>’’) <!--PageBreak--><!--PageBreak-->13; tibia 7; tarsus 6, paraxial, fastigial, tarsal seta (<italic>ft</italic>’) 9, antaxial, fastigial, tarsal seta (<italic>ft</italic>’’) 23, paraxial, unguinal, tarsal seta (<italic>u</italic>’) 5; empodium (<italic>em</italic>) 7, simple, 7-rayed, tarsal solenidion (<italic>ω</italic>) 10, rod-like. <bold><italic>Opisthosoma</italic></bold> dorsally arched, with 70 semiannuli, with rounded microtubercles on the posterior margin, last 7-9th semiannuli with elongated microtubercles, ventrally with 80 semiannuli, with elongated microtubercles. Seta <italic>c2</italic> 38 on ventral semiannulus 16, 55 apart; seta <italic>d</italic> 65 on ventral semiannulus 28, 45 apart; seta <italic>e</italic> 16 on ventral semiannulus 46, 26 apart; seta <italic>f</italic> 29 on 6<sup>th</sup> ventral semiannulus from rear, 24 apart. Seta <italic>h1</italic> 5, seta <italic>h2</italic> 55. <bold><italic>Male genitalia</italic></bold> 24 wide, seta <italic>3a</italic> 40, 20 apart.</p><fig id="F2" position="float" orientation="portrait"><label>Figure 2.</label><caption><p>Schematic drawings of <italic><tp:taxon-name><tp:taxon-name-part taxon-name-part-type="genus">Aculops</tp:taxon-name-part> <tp:taxon-name-part taxon-name-part-type="species">jilinensis</tp:taxon-name-part></tp:taxon-name></italic> sp. n.: <bold>ADL</bold> lateral view of anterior body region (slightly rotated dorsad) <bold>LO</bold> lateral view of annuli at mid-region of opisthosoma <bold>PM</bold> lateral view of posteriormost region of opisthosoma <bold>GM</bold> male genital region <bold>IG</bold> female internal genitalia <bold>L1</bold> leg I <bold>L2</bold> leg II <bold>em</bold> empodium <bold>CGF</bold> female coxigenital region <bold>AD</bold> prodorsal shield.</p></caption><graphic xmlns:xlink="http://www.w3.org/1999/xlink" xlink:href="zookeys-621-001-g002.jpg" position="float" orientation="portrait" xlink:type="simple" id="oo_104961.jpg"/></fig></tp:treatment-sec><tp:treatment-sec sec-type="type material" id="SECID0E1CAE"><title>Type material.</title><p><bold>Holotype</bold> female (slide number NJAUAcariEriJ8A.1; marked Holotype), from <tp:taxon-name><tp:taxon-name-part taxon-name-part-type="genus">Clematis</tp:taxon-name-part> <tp:taxon-name-part taxon-name-part-type="species">terniflora</tp:taxon-name-part> <tp:taxon-name-part taxon-name-part-type="infraspecific-rank">var.</tp:taxon-name-part> <tp:taxon-name-part taxon-name-part-type="variety">mandshurica</tp:taxon-name-part></tp:taxon-name> (<tp:taxon-name><tp:taxon-name-part taxon-name-part-type="family">Ranunculaceae</tp:taxon-name-part></tp:taxon-name>), Jilin Agricultural Science and Technology University, Jilin City, Jilin Province, China, <named-content xmlns:xlink="http://www.w3.org/1999/xlink" content-type="dwc:verbatimCoordinates" xlink:type="simple"><named-content content-type="geo-json" specific-use="{&#34;type&#34;:&#34;Point&#34;,&#34;coordinates&#34;:[126.482778,43.954444]}" id="NCID0EYDAE" xlink:type="simple">43°57'16"N, 126°28'58"E</named-content></named-content>, elevation 221m, 19 July 2015, coll. Yan-Mei Sun. <bold>Paratypes</bold> 8 females and 1 male on 9 microscope slides (slide number NJAUAcariEriJ8A.2–8A.10), same collection data and repository as holotype.</p></tp:treatment-sec><tp:treatment-sec sec-type="Relationship to host" id="SECID0E6DAE"><title>Relationship to host.</title><p>Infesting the tender upper leaves; making leaves severely curled and blistered (Figure <xref ref-type="fig" rid="F1">1A</xref>); hiding inside the curled surfaces (Figure <xref ref-type="fig" rid="F1">1B</xref>).</p></tp:treatment-sec><tp:treatment-sec sec-type="etymology" id="SECID0ENEAE"><title>Etymology.</title><p>The specific designation <italic><tp:taxon-name><tp:taxon-name-part taxon-name-part-type="species">jilinensis</tp:taxon-name-part></tp:taxon-name></italic> is derived from the name of location, Jilin City, where the new species was collected.</p></tp:treatment-sec><tp:treatment-sec sec-type="remarks" id="SECID0E4EAE"><title>Remarks.</title><p>Up to now, no eriophyoid mite species in the genus <italic><tp:taxon-name><tp:taxon-name-part taxon-name-part-type="genus">Aculops</tp:taxon-name-part></tp:taxon-name></italic> was reported from the host plant family <tp:taxon-name><tp:taxon-name-part taxon-name-part-type="family">Ranunculaceae</tp:taxon-name-part></tp:taxon-name>. The new species is similar to the other species in the genus <italic><tp:taxon-name><tp:taxon-name-part taxon-name-part-type="genus">Aculops</tp:taxon-name-part></tp:taxon-name></italic> but can be easily distinguished by characters of specific prodorsal shield design. However, it is mostly similar to <italic><tp:taxon-name><tp:taxon-name-part taxon-name-part-type="genus">Aculops</tp:taxon-name-part> <tp:taxon-name-part taxon-name-part-type="species">alachuae</tp:taxon-name-part></tp:taxon-name></italic> Keifer, 1966b, which also has dorsal annuli with rounded microtubercles, coxal plates with granules, female genital coverflap with longitudinal ridges and prodorsal shield with lined design and many granules. The new species can be separated from <italic><tp:taxon-name><tp:taxon-name-part taxon-name-part-type="genus">Aculops</tp:taxon-name-part> <tp:taxon-name-part taxon-name-part-type="species">alachuae</tp:taxon-name-part></tp:taxon-name></italic> by its 7-rayed empodium (4-rayed in <italic><tp:taxon-name><tp:taxon-name-part taxon-name-part-type="genus">Aculops</tp:taxon-name-part> <tp:taxon-name-part taxon-name-part-type="species">alachuae</tp:taxon-name-part></tp:taxon-name></italic>), median and admedian lines connected at the base by a pair of transverse lines forming an “arrow” (an “arrow” is present at the base of median line, but not connected with admedian lines in <italic><tp:taxon-name><tp:taxon-name-part taxon-name-part-type="genus">Aculops</tp:taxon-name-part> <tp:taxon-name-part taxon-name-part-type="species">alachuae</tp:taxon-name-part></tp:taxon-name></italic>), submedian lines connected by diagonally reaching lines (submedian lines separated in <italic><tp:taxon-name><tp:taxon-name-part taxon-name-part-type="genus">Aculops</tp:taxon-name-part> <tp:taxon-name-part taxon-name-part-type="species">alachuae</tp:taxon-name-part></tp:taxon-name></italic>), scapular seta <italic>sc</italic> short, 15 (14–20) (seta <italic>sc</italic> 27 in <italic><tp:taxon-name><tp:taxon-name-part taxon-name-part-type="genus">Aculops</tp:taxon-name-part> <tp:taxon-name-part taxon-name-part-type="species">alachuae</tp:taxon-name-part></tp:taxon-name></italic>). <italic><tp:taxon-name><tp:taxon-name-part taxon-name-part-type="genus">Aculops</tp:taxon-name-part> <tp:taxon-name-part taxon-name-part-type="species">alachuae</tp:taxon-name-part></tp:taxon-name></italic> was reported infesting <tp:taxon-name><tp:taxon-name-part taxon-name-part-type="genus">Rhus</tp:taxon-name-part> <tp:taxon-name-part taxon-name-part-type="species">copallinum</tp:taxon-name-part> <tp:taxon-name-part taxon-name-part-type="authority">L.</tp:taxon-name-part> <tp:taxon-name-part taxon-name-part-type="infraspecific-rank">var.</tp:taxon-name-part> <tp:taxon-name-part taxon-name-part-type="variety">leucantha</tp:taxon-name-part></tp:taxon-name> (Jacq.) DC. (<tp:taxon-name><tp:taxon-name-part taxon-name-part-type="family">Anacardiaceae</tp:taxon-name-part></tp:taxon-name>) from Florida, USA, galling host plant leaves (Keifer, 1966b). The new species is also similar to <italic><tp:taxon-name><tp:taxon-name-part taxon-name-part-type="genus">Aculops</tp:taxon-name-part> <tp:taxon-name-part taxon-name-part-type="species">euphorbicolus</tp:taxon-name-part></tp:taxon-name></italic> (Keifer, 1964), which also have annuli with rounded microtubercles (53 dorsal annuli), coxal plates with granules, female genital coverflap with longitudinal ridges and prodorsal shield with lined design, 7-rayed empodium, but can be differentiated by prodorsal shield with many granules between lines (prodorsal shield without granules in <italic><tp:taxon-name><tp:taxon-name-part taxon-name-part-type="genus">Aculops</tp:taxon-name-part> <tp:taxon-name-part taxon-name-part-type="species">euphorbicolus</tp:taxon-name-part></tp:taxon-name></italic>), median line complete (median line incomplete in <italic><tp:taxon-name><tp:taxon-name-part taxon-name-part-type="genus">Aculops</tp:taxon-name-part> <tp:taxon-name-part taxon-name-part-type="species">euphorbicolus</tp:taxon-name-part></tp:taxon-name></italic>), opisthosoma with 72 (71–84) ventral annuli (opisthosoma with 60 ventral annuli in <italic><tp:taxon-name><tp:taxon-name-part taxon-name-part-type="genus">Aculops</tp:taxon-name-part> <tp:taxon-name-part taxon-name-part-type="species">euphorbicolus</tp:taxon-name-part></tp:taxon-name></italic>), female genital coverflap with 13 (12–13) longitudinal ridges and two to three transverse lines at base (female genital coverflap with 8–10 ridges and two rows of granules in <italic><tp:taxon-name><tp:taxon-name-part taxon-name-part-type="genus">Aculops</tp:taxon-name-part> <tp:taxon-name-part taxon-name-part-type="species">euphorbicolus</tp:taxon-name-part></tp:taxon-name></italic>). <italic><tp:taxon-name><tp:taxon-name-part taxon-name-part-type="genus">Aculops</tp:taxon-name-part> <tp:taxon-name-part taxon-name-part-type="species">euphorbicolus</tp:taxon-name-part></tp:taxon-name></italic> was reported from <italic><tp:taxon-name><tp:taxon-name-part taxon-name-part-type="genus">Euphorbia</tp:taxon-name-part> <tp:taxon-name-part taxon-name-part-type="species">corollata</tp:taxon-name-part></tp:taxon-name></italic> L. (<tp:taxon-name><tp:taxon-name-part taxon-name-part-type="family">Euphorbiaceae</tp:taxon-name-part></tp:taxon-name>) from Virginia (USA), making deformed flower clusters or galls (Keifer, 1964).</p><!--PageBreak--><p>Some intraspecific differences in the design of the prodorsal shield were observed, especially between the median and admedian lines. The median line is complete in all specimens examined except the specimen illustrated in Figure <xref ref-type="fig" rid="F3">3C</xref> (median line interrupted at centre). Besides connected at base, median and admedian lines are always separated in specimens in Figures <xref ref-type="fig" rid="F3">3E and G</xref>. Median and admedian lines connected at base, basal 2/3 and 1/3 in Figures <xref ref-type="fig" rid="F3">3A, B, D, and F</xref>.</p><fig id="F3" position="float" orientation="portrait"><label>Figure 3.</label><caption><p>Micrographs of <italic><tp:taxon-name><tp:taxon-name-part taxon-name-part-type="genus">Aculops</tp:taxon-name-part> <tp:taxon-name-part taxon-name-part-type="species">jilinensis</tp:taxon-name-part></tp:taxon-name></italic> sp. n.: <bold>A–G</bold> prodorsal shield <bold>H</bold> lateral view of anterior body region <bold>I</bold> lateral view of annuli at mid-region of opisthosoma <bold>J</bold> ventral view of posteriormost region of opisthosoma <bold>K</bold> female coxigenital region <bold>L</bold> empodium <bold>M</bold> legs I (right) and II (left) <bold>N</bold> female internal genitalia <bold>O</bold> male genital region.</p></caption><graphic xmlns:xlink="http://www.w3.org/1999/xlink" xlink:href="zookeys-621-001-g003.jpg" position="float" orientation="portrait" xlink:type="simple" id="oo_104962.jpg"/></fig></tp:treatment-sec><tp:treatment-sec><!--Section generated to contain objects referenced in tp:taxon-treatment.--><fig id="F1" position="float" orientation="portrait"><label>Figure 1.</label><caption><p>Damage symptoms associated with <italic><tp:taxon-name><tp:taxon-name-part taxon-name-part-type="genus">Aculops</tp:taxon-name-part> <tp:taxon-name-part taxon-name-part-type="species">jilinensis</tp:taxon-name-part></tp:taxon-name></italic> sp. n. and <italic><tp:taxon-name><tp:taxon-name-part taxon-name-part-type="genus">Phyllocoptes</tp:taxon-name-part> <tp:taxon-name-part taxon-name-part-type="species">terniflores</tp:taxon-name-part></tp:taxon-name></italic> sp. n. on <tp:taxon-name><tp:taxon-name-part taxon-name-part-type="genus">Clematis</tp:taxon-name-part> <tp:taxon-name-part taxon-name-part-type="species">terniflora</tp:taxon-name-part> <tp:taxon-name-part taxon-name-part-type="infraspecific-rank">var.</tp:taxon-name-part> <tp:taxon-name-part taxon-name-part-type="variety">mandshurica</tp:taxon-name-part></tp:taxon-name>: <bold>A</bold> leaves have severely curled and blistered, red arrow indicates the magnified curled leaf <bold>B</bold> leaves have moderately curled and blistered, red arrow indicates part of the mite population hidden inside the curled surface.</p></caption><graphic xmlns:xlink="http://www.w3.org/1999/xlink" xlink:href="zookeys-621-001-g001.jpg" position="float" orientation="portrait" xlink:type="simple" id="oo_104960.jpg"/></fig></tp:treatment-sec></tp:taxon-treatment>
