# Supplementary material for: Two new eriophyid mite species associated with Clematis terniflora var. mandshurica in China (Acari, Eriophyidae)
Source: Zookeys. 2016 Oct 3;(621):1–14. doi: 10.3897/zookeys.621.9443 (PMC5096044; doi:10.3897/zookeys.621.9443)
Supplement: XML Treatment for Phyllocoptes terniflores [file zookeys.621.9443-treatment2.xml]

<!DOCTYPE tp:taxon-treatment
  PUBLIC "-//TaxonX//DTD Taxonomic Treatment Publishing DTD v0 20100105//EN" "tax-treatment-NSO.dtd">
<tp:taxon-treatment xmlns:tp="http://www.plazi.org/taxpub"><tp:treatment-meta><kwd-group><label>Taxon classification</label><kwd><named-content content-type="kingdom">Animalia</named-content></kwd><kwd><named-content content-type="order">Prostigmata</named-content></kwd><kwd><named-content content-type="family">Eriophyidae</named-content></kwd></kwd-group><mixed-citation publication-type="journal"><person-group><name><surname>Dong</surname><given-names>Yan</given-names></name><name><surname>Sun</surname><given-names>Yan-Mei</given-names></name><name><surname>Xue</surname><given-names>Xiao-Feng</given-names></name></person-group><article-title>Two new eriophyid mite species associated with <tp:taxon-name><tp:taxon-name-part taxon-name-part-type="genus">Clematis</tp:taxon-name-part> <tp:taxon-name-part taxon-name-part-type="species">terniflora</tp:taxon-name-part> <tp:taxon-name-part taxon-name-part-type="infraspecific-rank">var.</tp:taxon-name-part> <tp:taxon-name-part taxon-name-part-type="variety">mandshurica</tp:taxon-name-part></tp:taxon-name> in China (<tp:taxon-name><tp:taxon-name-part taxon-name-part-type="subclass">Acari</tp:taxon-name-part></tp:taxon-name>, <tp:taxon-name><tp:taxon-name-part taxon-name-part-type="family">Eriophyidae</tp:taxon-name-part></tp:taxon-name>)</article-title><source>Zookeys</source><day>3</day><month>10</month><year>2016</year><volume>2016</volume><issue>621</issue><fpage>1</fpage><lpage>14</lpage><pub-id pub-id-type="doi">10.3897/zookeys.621.9443</pub-id></mixed-citation></tp:treatment-meta><tp:nomenclature><tp:taxon-name>
                <tp:taxon-name-part taxon-name-part-type="genus">Phyllocoptes</tp:taxon-name-part>
                <tp:taxon-name-part taxon-name-part-type="species">terniflores</tp:taxon-name-part>
                <object-id xmlns:xlink="http://www.w3.org/1999/xlink" content-type="zoobank" xlink:type="simple">http://zoobank.org/BA0B864A-96A5-48C4-A9BC-C2F3F499364E</object-id>
              </tp:taxon-name><tp:taxon-status xmlns:xlink="http://www.w3.org/1999/xlink" xlink:type="simple">sp. n.</tp:taxon-status><xref ref-type="fig" rid="F4">Figs 4</xref><xref ref-type="fig" rid="F5">, 5</xref><!--PageBreak--><!--PageBreak--></tp:nomenclature><tp:treatment-sec sec-type="diagnosis" id="SECID0EZOAE"><title>Diagnosis.</title><p>Body fusiform; prodorsal shield with broad frontal lobe, scapular setae ahead of rear shield margin, projecting upward-centrally, median, admedian and submedian lines formed by granules aligned and making a network; opisthosoma dorsally with three ridges, middorsal ridge fade as long as lateral ridges, with 55 (55–60) dorsal and 100 (92–100) ventral annuli, all standard setae of the <tp:taxon-name><tp:taxon-name-part taxon-name-part-type="family">Eriophyidae</tp:taxon-name-part></tp:taxon-name> present; legs with standard setae, empodium simple, 5-rayed; coxigenital region with three pairs of setae and many granules, female genital coverflap with 12 (10–12) longitudinal ridges and two transverse lines at the base.</p></tp:treatment-sec><tp:treatment-sec sec-type="description" id="SECID0EEPAE"><title>Description.</title><p>FEMALE: (n = 10). Body fusiform, 256 (200–304), 73 (68–78) wide, opisthosoma broadest 12–13 annuli posterior of the prodorsal shield, then tapering regularly until its posterior apex; light yellow. <bold><italic>Gnathosoma</italic></bold> 25 (20–26), projecting obliquely downwards, pedipalp coxal seta (<italic>ep</italic>) 3 (3–4), dorsal pedipalp genual seta (<italic>d</italic>) simple, 9 (7–9), cheliceral stylets 15 (15-22). <bold><italic>Prodorsal shield</italic></bold> 50 (50–55), 57 (55–65) wide, semicircular; frontal lobe broad, 7 (6–7). Shield pattern composed of granules aligned and connected by faint lines. Median line: largely broken at centre; anterior part originated on the frontal lobe and ended at about 1/5 of the anterior prodorsal shield, thereafter, connected with admedian lines by a pair of transverse lines; posterior part originated at about 4/5 of prodorsal shield, vanished at rear of prodorsal shield, connected with admedian lines by a pair of transverse line at anterior. Admedian lines complete and sinuous and connected with submedian lines by two pairs of transverse lines at basal 3/4 and center of prodorsal shield. Submedian lines flanking lateral edges of shield branched into two curled lines, forming a large open semicircle at lateral side of prodorsal shield; many aligned granules distributed between submedian lines. Scapular tubercles ahead of rear shield margin, 22 (22–26) apart, scapular seta (<italic>sc</italic>) 12 (12–14), projecting upward-centrally. <bold><italic>Coxigenital region</italic></bold> with 13 (11–13) microtuberculated annuli. Coxal plates with granules and irregular lines throughout, anterolateral seta on coxisternal plate I (<italic>1b</italic>) 15 (13–15), 15 (15–17) <!--PageBreak--><!--PageBreak-->apart, proximal seta on coxisternal plate I (<italic>1a</italic>) 45 (35–45), 12 (11–14) apart, proximal seta on coxisternal plate II (<italic>2a</italic>) 65 (63–65), 32 (31–35) apart. Prosternal apodeme 6 (6–7). <bold><italic>Leg I</italic></bold> 36 (36–38), femur 13 (13–15), basiventral femoral seta (<italic>bv</italic>) 13 (13–14); genu 7 (6–8), antaxial genual seta (<italic>l</italic>’’) 38 (35–40); tibia 12 (10–12), paraxial tibial seta (<italic>l</italic>’) 7 (5–7), located at 1/3 from dorsal base; tarsus 7 (7–8), paraxial, fastigial, tarsal seta (<italic>ft</italic>’) 17 (17–20), antaxial, fastigial, tarsal seta (<italic>ft</italic>’’) 25 (25–28), paraxial, unguinal, tarsal seta (<italic>u</italic>’) 5 (4–5); empodium (<italic>em</italic>) 8 (7–8), simple, 5-rayed, tarsal solenidion (<italic>ω</italic>) 8 (7–8), knobbed. <bold><italic>Leg II</italic></bold> 35 (33–35), femur 14 (13–15), basiventral femoral seta (<italic>bv</italic>) 15 (12–15); genu 6 (5–6), antaxial genual seta (<italic>l</italic>’’) 9 (6–9); tibia 10 (8–10); tarsus 6 (6–7), paraxial, fastigial, tarsal seta (<italic>ft</italic>’) 5 (5–6), antaxial, fastigial, tarsal seta (<italic>ft</italic>’’) 24 (24–28), paraxial, unguinal, tarsal seta (<italic>u</italic>’) 5 (4–5); empodium (<italic>em</italic>) 8 (7–8), simple, 5-rayed, tarsal solenidion (<italic>ω</italic>) 9 (9–10), knobbed. <bold><italic>Opisthosoma</italic></bold> dorsally with 55 (55–60) semiannuli, with rounded microtubercles on the posterior margin, except last 6th semiannuli with elongated microtubercles; ventrally with 100 (92–100) semiannuli, with nearly rounded microtubercles on central part; moreover, with elongated microtubercles in side area and the ventral semiannulus between seta <italic>e</italic> and <italic>f</italic>; last 6 ventral semiannuli with elongated and linear microtubercles. Seta <italic>c2</italic> 40 (40–43) on ventral semiannulus 21 (20–22), 67 (65–74) apart; seta <italic>d</italic> 54 (43–45) on ventral semiannulus 43 (39–43), 48 (47–50) apart; seta <italic>e</italic> 32 (29–32) on ventral semiannulus 69 (63–69), 26 (24–26) apart; seta <italic>f</italic> 37 (36–37) on 6<sup>th</sup> ventral semiannulus from rear, 28 (25–28) apart. Seta <italic>h1</italic> 5 (4–5), seta <italic>h2</italic> 87 (83–87). <bold><italic>Female genitalia</italic></bold> 17 (17–20), 24 (24–27) wide, coverflap with 12 (10–12) longitudinal ridges and two transverse lines at the base, seta 3<italic>a</italic> 27 (23–28), 19 (19–21) apart.</p><p>MALE: (n = 1). Body fusiform, 233, 72 wide; white. <bold><italic>Gnathosoma</italic></bold> 20, projecting obliquely downwards, pedipalp coxal seta (<italic>ep</italic>) 3, dorsal pedipalp genual seta (<italic>d</italic>) simple, 7, cheliceral stylets 15. <bold><italic>Prodorsal shield</italic></bold> 50, included the frontal lobe, 55 wide, with a broad based frontal lobe broad, 8, shield design similar to that of female. Scapular tubercles ahead of rear shield margin, 22 apart, scapular seta (<italic>sc</italic>) 11, projecting centrad. <bold><italic>Coxigenital region</italic></bold> with 14 microtuberculated annuli. Coxal plates with irregular lines, anterolateral seta on coxisternal plate I (<italic>1b</italic>) 9, 14 apart, proximal seta on coxisternal plate I (<italic>1a</italic>) 33, 10 apart, proximal seta on coxisternal plate II (2<italic>a</italic>) 50, 28 apart. Prosternal apodeme 10. <bold><italic>Leg I</italic></bold> 34, femur 12, basiventral femoral seta (<italic>bv</italic>) 9; genu 5, antaxial genual seta (<italic>l</italic>’’) 27; tibia 10, paraxial tibial seta (<italic>l</italic>’) 6, located at 1/3 from dorsal base; tarsus 7, paraxial, fastigial, tarsal seta (<italic>ft</italic>’) 16, antaxial, fastigial, tarsal seta (<italic>ft</italic>’’) 24, paraxial, unguinal, tarsal seta (<italic>u</italic>’) 4; empodium (<italic>em</italic>) 7, simple, 5-rayed, tarsal solenidion (<italic>ω</italic>) 8, knobbed. <bold><italic>Leg II</italic></bold> 27, femur 11, basiventral femoral seta (<italic>bv</italic>) 10; genu 10, antaxial genual seta (<italic>l</italic>’’) 6; tibia 9; tarsus 6, paraxial, fastigial, tarsal seta (<italic>ft</italic>’) 5, antaxial, fastigial, tarsal seta (<italic>ft</italic>’’) 24, paraxial, unguinal, tarsal seta (<italic>u</italic>’) 5; empodium (<italic>em</italic>) 6, simple, 5-rayed, tarsal solenidion (<italic>ω</italic>) 8, knobbed. <bold><italic>Opisthosoma</italic></bold> dorsally with 45 semiannuli, with rounded microtubercles on the posterior margin, last 5<sup>th</sup> semiannuli with elongated microtubercles; ventrally with 82 semiannuli, with nearly rounded microtubercles on central part; moreover, with elongated microtubercles in side area and the ventral semiannulus between seta <italic>e</italic> and <italic>f</italic>; last six ventral semiannuli with elon<!--PageBreak--><!--PageBreak-->gated and linear microtubercles. Seta <italic>c2</italic> 30 on ventral semiannulus 18, 62 apart; seta <italic>d</italic> 30 on ventral semiannulus 30, 40 apart; seta <italic>e</italic> 20 on ventral semiannulus 50, 23 apart; seta <italic>f</italic> 26 on 6<sup>th</sup> ventral semiannulus from rear, 23 apart. Seta <italic>h1</italic> 5, seta <italic>h2</italic> 60. <bold><italic>Male genitalia</italic></bold> 19 wide, seta <italic>3a</italic> 14.</p><fig id="F4" position="float" orientation="portrait"><label>Figure 4.</label><caption><p>Schematic drawings of <italic><tp:taxon-name><tp:taxon-name-part taxon-name-part-type="genus">Phyllocoptes</tp:taxon-name-part> <tp:taxon-name-part taxon-name-part-type="species">terniflores</tp:taxon-name-part></tp:taxon-name></italic> sp. n.: <bold>ADL</bold> lateral view of anterior body region (slightly rotated dorsad) <bold>LO</bold> lateral view annuli <bold>PM</bold> lateral view of posterior opisthosoma <bold>em</bold> empodium <bold>GM</bold> male genital region <bold>IG</bold> female internal genitalia <bold>L1</bold> leg I <bold>L2</bold> leg II <bold>CGF</bold> female coxigenital region <bold>AD</bold> prodorsal shield.</p></caption><graphic xmlns:xlink="http://www.w3.org/1999/xlink" xlink:href="zookeys-621-001-g004.jpg" position="float" orientation="portrait" xlink:type="simple" id="oo_104963.jpg"/></fig></tp:treatment-sec><tp:treatment-sec sec-type="type material" id="SECID0EFWAE"><title>Type material.</title><p><bold>Holotype</bold> female (slide number NJAUAcariEriJ8B.1; marked Holotype), from <tp:taxon-name><tp:taxon-name-part taxon-name-part-type="genus">Clematis</tp:taxon-name-part> <tp:taxon-name-part taxon-name-part-type="species">terniflora</tp:taxon-name-part> <tp:taxon-name-part taxon-name-part-type="infraspecific-rank">var.</tp:taxon-name-part> <tp:taxon-name-part taxon-name-part-type="variety">mandshurica</tp:taxon-name-part></tp:taxon-name> (<tp:taxon-name><tp:taxon-name-part taxon-name-part-type="family">Ranunculaceae</tp:taxon-name-part></tp:taxon-name>), Jilin Agricultural Science and Technology University, Jilin City, Jilin Province, China, <named-content xmlns:xlink="http://www.w3.org/1999/xlink" content-type="dwc:verbatimCoordinates" xlink:type="simple"><named-content content-type="geo-json" specific-use="{&#34;type&#34;:&#34;Point&#34;,&#34;coordinates&#34;:[126.482778,43.954444]}" id="NCID0EDXAE" xlink:type="simple">43°57'16"N, 126°28'58"E</named-content></named-content>, elevation 221m, 19 July 2015, coll. Yan-Mei Sun. <bold>Paratypes</bold> 9 females and 1 male on ten microscope slides (slide number NJAUAcariEriJ8B.2–8B.11), same collection data and repository as holotype.</p></tp:treatment-sec><tp:treatment-sec sec-type="Relationship to host" id="SECID0EKXAE"><title>Relationship to host.</title><p>Infesting the tender upper leaves and making leaves severely curled and blistered (Figure <xref ref-type="fig" rid="F1">1A</xref>); hiding inside the curled surfaces (Figure <xref ref-type="fig" rid="F1">1B</xref>).</p></tp:treatment-sec><tp:treatment-sec sec-type="etymology" id="SECID0EYXAE"><title>Etymology.</title><p>The specific designation <italic><tp:taxon-name><tp:taxon-name-part taxon-name-part-type="species">terniflores</tp:taxon-name-part></tp:taxon-name></italic> is derived from the species name of the host plant, <italic><tp:taxon-name><tp:taxon-name-part taxon-name-part-type="species">terniflora</tp:taxon-name-part></tp:taxon-name></italic>.</p></tp:treatment-sec><tp:treatment-sec sec-type="remarks" id="SECID0ESYAE"><title>Remarks.</title><p>The new species was compared with others in the genus <italic><tp:taxon-name><tp:taxon-name-part taxon-name-part-type="genus">Phyllocoptes</tp:taxon-name-part></tp:taxon-name></italic> infesting <italic><tp:taxon-name><tp:taxon-name-part taxon-name-part-type="genus">Clematis</tp:taxon-name-part></tp:taxon-name></italic> sp. This species is similar to <italic><tp:taxon-name><tp:taxon-name-part taxon-name-part-type="genus">Phyllocoptes</tp:taxon-name-part> <tp:taxon-name-part taxon-name-part-type="species">atragenes</tp:taxon-name-part></tp:taxon-name></italic> [from <italic><tp:taxon-name><tp:taxon-name-part taxon-name-part-type="genus">Clematis</tp:taxon-name-part> <tp:taxon-name-part taxon-name-part-type="species">alpina</tp:taxon-name-part></tp:taxon-name></italic>, infesting host plant as curled leaves], but can be differentiated from the latter by its shield pattern: the median and admedian lines are discontinuous (median and admedian lines continuous in <italic><tp:taxon-name><tp:taxon-name-part taxon-name-part-type="genus">Phyllocoptes</tp:taxon-name-part> <tp:taxon-name-part taxon-name-part-type="species">atragenes</tp:taxon-name-part></tp:taxon-name></italic>), dorsal opisthosoma with 55 (55–60) annuli (dorsal opisthosoma with 48 annuli in <italic><tp:taxon-name><tp:taxon-name-part taxon-name-part-type="genus">Phyllocoptes</tp:taxon-name-part> <tp:taxon-name-part taxon-name-part-type="species">atragenes</tp:taxon-name-part></tp:taxon-name></italic>) and dorsal annuli with rounded microtubercles (dorsal annuli smooth in <italic><tp:taxon-name><tp:taxon-name-part taxon-name-part-type="genus">Phyllocoptes</tp:taxon-name-part> <tp:taxon-name-part taxon-name-part-type="species">atragenes</tp:taxon-name-part></tp:taxon-name></italic>). This species is also similar to <italic><tp:taxon-name><tp:taxon-name-part taxon-name-part-type="genus">Phyllocoptes</tp:taxon-name-part> <tp:taxon-name-part taxon-name-part-type="species">heterogaster</tp:taxon-name-part></tp:taxon-name></italic> (Nalepa, 1891) [from <italic><tp:taxon-name><tp:taxon-name-part taxon-name-part-type="genus">Clematis</tp:taxon-name-part> <tp:taxon-name-part taxon-name-part-type="species">recta</tp:taxon-name-part></tp:taxon-name></italic>, infesting host plant as abnormal hair], but can be differentiated from the latter by having its coxal plates with granules and short lines (coxal plates smooth in <italic><tp:taxon-name><tp:taxon-name-part taxon-name-part-type="genus">Phyllocoptes</tp:taxon-name-part> <tp:taxon-name-part taxon-name-part-type="species">heterogaster</tp:taxon-name-part></tp:taxon-name></italic>), empodium 5-rayed (empodium 4-rayed in <italic><tp:taxon-name><tp:taxon-name-part taxon-name-part-type="genus">Phyllocoptes</tp:taxon-name-part> <tp:taxon-name-part taxon-name-part-type="species">heterogaster</tp:taxon-name-part></tp:taxon-name></italic>), median line present on anterior of prodorsal shield (median line absent from anterior of prodorsal shield in <italic><tp:taxon-name><tp:taxon-name-part taxon-name-part-type="genus">Phyllocoptes</tp:taxon-name-part> <tp:taxon-name-part taxon-name-part-type="species">heterogaster</tp:taxon-name-part></tp:taxon-name></italic>).</p><p>Besides species from <italic><tp:taxon-name><tp:taxon-name-part taxon-name-part-type="genus">Clematis</tp:taxon-name-part></tp:taxon-name></italic> sp., the new species is also similar to <italic><tp:taxon-name><tp:taxon-name-part taxon-name-part-type="genus">Phyllocoptes</tp:taxon-name-part> <tp:taxon-name-part taxon-name-part-type="species">calirubi</tp:taxon-name-part></tp:taxon-name></italic> Keifer, 1938 [from <italic><tp:taxon-name><tp:taxon-name-part taxon-name-part-type="genus">Rubus</tp:taxon-name-part> <tp:taxon-name-part taxon-name-part-type="species">ursinus</tp:taxon-name-part></tp:taxon-name></italic> Cham. &amp; Schltdl. (<tp:taxon-name><tp:taxon-name-part taxon-name-part-type="family">Rosaceae</tp:taxon-name-part></tp:taxon-name>)], <italic><tp:taxon-name><tp:taxon-name-part taxon-name-part-type="genus">Phyllocoptes</tp:taxon-name-part> <tp:taxon-name-part taxon-name-part-type="species">exochordae</tp:taxon-name-part></tp:taxon-name></italic> Keifer, 1972 [from <italic><tp:taxon-name><tp:taxon-name-part taxon-name-part-type="genus">Exochorda</tp:taxon-name-part> <tp:taxon-name-part taxon-name-part-type="species">racemosa</tp:taxon-name-part></tp:taxon-name></italic> (Lindl.) Rehder (<tp:taxon-name><tp:taxon-name-part taxon-name-part-type="family">Rosaceae</tp:taxon-name-part></tp:taxon-name>)] and <italic><tp:taxon-name><tp:taxon-name-part taxon-name-part-type="genus">Phyllocoptes</tp:taxon-name-part> <tp:taxon-name-part taxon-name-part-type="species">neenachensis</tp:taxon-name-part></tp:taxon-name></italic> Keifer, 1966a [from <italic><tp:taxon-name><tp:taxon-name-part taxon-name-part-type="genus">Oenothera</tp:taxon-name-part> <tp:taxon-name-part taxon-name-part-type="species">deltoides</tp:taxon-name-part></tp:taxon-name></italic> Torr. &amp; Frém. (<tp:taxon-name><tp:taxon-name-part taxon-name-part-type="family">Onagraceae</tp:taxon-name-part></tp:taxon-name>)] by dorsal and ventral annuli with rounded microtubercles, female genital coverflap with longitudinal ridges and especially prodorsal shield design formed by granules aligned (besides with the generic characters of <italic><tp:taxon-name><tp:taxon-name-part taxon-name-part-type="genus">Phyllocoptes</tp:taxon-name-part></tp:taxon-name></italic>). The new species can be differentiated from the later three species by large size of body, 256 (200–304) (140–155 in <italic><tp:taxon-name><tp:taxon-name-part taxon-name-part-type="genus">Phyllocoptes</tp:taxon-name-part> <tp:taxon-name-part taxon-name-part-type="species">calirubi</tp:taxon-name-part></tp:taxon-name></italic>, 200–215 in <italic><tp:taxon-name><tp:taxon-name-part taxon-name-part-type="genus">Phyllocoptes</tp:taxon-name-part> <tp:taxon-name-part taxon-name-part-type="species">exochordae</tp:taxon-name-part></tp:taxon-name></italic> and 145–195 in <italic><tp:taxon-name><tp:taxon-name-part taxon-name-part-type="genus">Phyllocoptes</tp:taxon-name-part> <tp:taxon-name-part taxon-name-part-type="species">neenachensis</tp:taxon-name-part></tp:taxon-name></italic>), median line present at anterior of dorsal shield (median lines absent from anterior of dorsal shield in all three species), coxal area with many granules and short lines (coxal area with few short lines in <italic><tp:taxon-name><tp:taxon-name-part taxon-name-part-type="genus">Phyllocoptes</tp:taxon-name-part> <tp:taxon-name-part taxon-name-part-type="species">calirubi</tp:taxon-name-part></tp:taxon-name></italic>; coxal area I with short lines, coxal area II smooth in <italic><tp:taxon-name><tp:taxon-name-part taxon-name-part-type="genus">Phyllocoptes</tp:taxon-name-part> <tp:taxon-name-part taxon-name-part-type="species">exochordae</tp:taxon-name-part></tp:taxon-name></italic>; coxal area with granules and short lines in <italic><tp:taxon-name><tp:taxon-name-part taxon-name-part-type="genus">Phyllocoptes</tp:taxon-name-part> <tp:taxon-name-part taxon-name-part-type="species">neenachensis</tp:taxon-name-part></tp:taxon-name></italic>), solenidion knobbed (solenidion unknobbed in all three species), empodium 5-rayed (empodium 5-rayed in <italic><tp:taxon-name><tp:taxon-name-part taxon-name-part-type="genus">Phyllocoptes</tp:taxon-name-part> <tp:taxon-name-part taxon-name-part-type="species">calirubi</tp:taxon-name-part></tp:taxon-name></italic>, empodium 6-rayed in <italic><tp:taxon-name><tp:taxon-name-part taxon-name-part-type="genus">Phyllocoptes</tp:taxon-name-part> <tp:taxon-name-part taxon-name-part-type="species">exochordae</tp:taxon-name-part></tp:taxon-name></italic> and empodium 4-rayed in <italic><tp:taxon-name><tp:taxon-name-part taxon-name-part-type="genus">Phyllocoptes</tp:taxon-name-part> <tp:taxon-name-part taxon-name-part-type="species">neenachensis</tp:taxon-name-part></tp:taxon-name></italic>) and short scapular seta 7 (6–7) (scapular seta 11 in <italic><tp:taxon-name><tp:taxon-name-part taxon-name-part-type="genus">Phyllocoptes</tp:taxon-name-part> <tp:taxon-name-part taxon-name-part-type="species">calirubi</tp:taxon-name-part></tp:taxon-name></italic> and <italic><tp:taxon-name><tp:taxon-name-part taxon-name-part-type="genus">Phyllocoptes</tp:taxon-name-part> <tp:taxon-name-part taxon-name-part-type="species">exochordae</tp:taxon-name-part></tp:taxon-name></italic>, scapular seta 10 in <italic><tp:taxon-name><tp:taxon-name-part taxon-name-part-type="genus">Phyllocoptes</tp:taxon-name-part> <tp:taxon-name-part taxon-name-part-type="species">neenachensis</tp:taxon-name-part></tp:taxon-name></italic>).</p><fig id="F5" position="float" orientation="portrait"><label>Figure 5.</label><caption><p>Micrographs of <italic><tp:taxon-name><tp:taxon-name-part taxon-name-part-type="genus">Phyllocoptes</tp:taxon-name-part> <tp:taxon-name-part taxon-name-part-type="species">terniflores</tp:taxon-name-part></tp:taxon-name></italic> sp. n.: <bold>A</bold> dorsal view of female <bold>B</bold> ventral view of female <bold>C</bold> lateral view of anterior body region <bold>D</bold> prodorsal shield <bold>E</bold> lateral view annuli <bold>F</bold> empodium <bold>G</bold> ventral view of posterior opisthosoma <bold>H</bold> coxigenital region and female genitalia <bold>I</bold> leg I and leg II <bold>J</bold> female internal genitalia <bold>K</bold> male genital region.</p></caption><graphic xmlns:xlink="http://www.w3.org/1999/xlink" xlink:href="zookeys-621-001-g005.jpg" position="float" orientation="portrait" xlink:type="simple" id="oo_104964.jpg"/></fig><!--PageBreak--></tp:treatment-sec><tp:treatment-sec><!--Section generated to contain objects referenced in tp:taxon-treatment.--><fig id="F1" position="float" orientation="portrait"><label>Figure 1.</label><caption><p>Damage symptoms associated with <italic><tp:taxon-name><tp:taxon-name-part taxon-name-part-type="genus">Aculops</tp:taxon-name-part> <tp:taxon-name-part taxon-name-part-type="species">jilinensis</tp:taxon-name-part></tp:taxon-name></italic> sp. n. and <italic><tp:taxon-name><tp:taxon-name-part taxon-name-part-type="genus">Phyllocoptes</tp:taxon-name-part> <tp:taxon-name-part taxon-name-part-type="species">terniflores</tp:taxon-name-part></tp:taxon-name></italic> sp. n. on <tp:taxon-name><tp:taxon-name-part taxon-name-part-type="genus">Clematis</tp:taxon-name-part> <tp:taxon-name-part taxon-name-part-type="species">terniflora</tp:taxon-name-part> <tp:taxon-name-part taxon-name-part-type="infraspecific-rank">var.</tp:taxon-name-part> <tp:taxon-name-part taxon-name-part-type="variety">mandshurica</tp:taxon-name-part></tp:taxon-name>: <bold>A</bold> leaves have severely curled and blistered, red arrow indicates the magnified curled leaf <bold>B</bold> leaves have moderately curled and blistered, red arrow indicates part of the mite population hidden inside the curled surface.</p></caption><graphic xmlns:xlink="http://www.w3.org/1999/xlink" xlink:href="zookeys-621-001-g001.jpg" position="float" orientation="portrait" xlink:type="simple" id="oo_104960.jpg"/></fig></tp:treatment-sec></tp:taxon-treatment>
